# Supplementary material for: Iron Oxide Nanoparticles with Supramolecular Ureido-Pyrimidinone Coating for Antimicrobial Peptide Delivery
Source: Int J Mol Sci. 2023 Sep 27;24(19):14649. doi: 10.3390/ijms241914649 (PMC10573039; doi:10.3390/ijms241914649)
Supplement: Supplementary file 1 [file ijms-24-14649-s001.zip]

Archive with 1 entries (1 files):
- ijms-2618690-supplementary.pdf
